# Supplementary material for: Genomic Identification and Expression Analysis of Regulator of Chromosome Condensation 1-Domain Protein Family in Maize
Source: Int J Mol Sci. 2024 Oct 24;25(21):11437. doi: 10.3390/ijms252111437 (PMC11547138; doi:10.3390/ijms252111437)
Supplement: Supplementary file 1 [file ijms-25-11437-s001.zip]

Archive with 2 entries (2 files):
- Supplementary Figures.ppt
- Supplementary Table 1.xls
