# Supplementary material for: Genomic Identification and Expression Analysis of Regulator of Chromosome Condensation 1-Domain Protein Family in Maize
Source: Int J Mol Sci. 2024 Oct 24;25(21):11437. doi: 10.3390/ijms252111437 (PMC11547138; doi:10.3390/ijms252111437)
Supplement: Supplementary file 1 [file ijms-25-11437-s001.zip › Supplementary Table 1.xls]

## Sheet: Primers used in this study
Primers used in this study.
Primer name	Primer sequences (5’-3’)	Application
RCP2-F1-SpeI	ggtcgacatttaaatactagtATGGCTGCCCCGCCCCGC	RCP genes cloning into pSuper1300-GFP vector
RCP2-R1-KpnI	gcccttgctcaccatggtaccGTCGGTGGTCTCTGCCCACAC
RCP3-F1-SpeI	ggtcgacatttaaatactagtATGGATGTAGATGATGTGCTCAG
RCP3-R1-KpnI	gcccttgctcaccatggtaccACTGCCTATAGTGTTGACCTCT
RCP10-F1-SpeI	ggtcgacatttaaatactagtATGAAAGAGGCGATGGCTGTG
RCP10-R1-KpnI	gcccttgctcaccatggtaccGGGCGATTTCACAGCAACGGT
RCP3-qrt-F1	AGCCTCAGGTGGACCGATATT	RT-qPCR analysis of RCP genes
RCP3-qrt-R1	AGCCTGCTTTTCGATACCGTG
RCP4-qrt-F1	ACCCCACAGTGCTGAAGTCTG
RCP4-qrt-R1	ATTTTGCAGCCTCATTCCTAAC
RCP10-qrt-F1	CGTGTCTCTTTCGTCGCTGGT
RCP10-qrt-R1	TCCATCCAGCAGACACACAGGT
RCP14-qrt-F1	CGAGGATGTTCCTGTCGCATAC
RCP14-qrt-R1	TGCCCCCTAAACCACAGCCTA
RCP16-qrt-F1	CCTTAGTGTCCTCCAAAGCGA
RCP16-qrt-R1	TCTACCCATTGTGAGGCGACT
RCP17-qrt-F1	ACTGTTGTGATTACCCCTCGC
RCP17-qrt-R1	CTCCACCATTCTTGGGATACAT
RCP18-qrt-F1	TCGGACGCAGCCTCCTCTAAG
RCP18-qrt-R1	CTGTAGCGAACACTCGCCCAT
RCP20-qrt-F1	TGACATCAAAGAAGCAGCCAGT
RCP20-qrt-R1	CCAGGTTTCCTCAAGTTTTCG
RCP23-qrt-F1	AAAAATGAGCCTGGGCAACAA
RCP23-qrt-R1	TGATGGAGTTGGTTGGGAAGG
RCP29-qrt-F1	GGTGGTGCTGATGTGGGGGTA
RCP29-qrt-R1	TGCAACACAGTGAGCCCATCC
